# Supplementary material for: Antisera Against Certain Conserved Surface-Exposed Peptides of Nontypeable Haemophilus influenzae Are Protective
Source: PLoS One. 2015 Sep 21;10(9):e0136867. doi: 10.1371/journal.pone.0136867 (PMC4577129; doi:10.1371/journal.pone.0136867)
Supplement: S1 Table — (XLSX) [file pone.0136867.s001.xlsx]

## Sheet: Sheet1
	Table S1. Potential surface-exposed, highly conserved peptides of the NTHi
	Protein a	peptide # b	Sequence c
	ComE	1	LTLNKDDGVYYLNGSQSGKGQVAGNLTTNEPHL
			LTLNKDEGIYYLNGGQSGKGQVAGNLATNEPHL
			LTLNKDEGIYYLNGGQSGKGQVAGNLTTNEPHL
			LTLNKDEGIYYLNGGLSGKGQVAGNLTTNEPHL
			LTLNKDEGIYYLNGGLSGKEQVAGNLTTNEPHL
			LTLNKDEGIYYLNCSQSGKGQVAGNLTTNEPHL
		2	NPKTDNECFFIRLSQAPLA
			NPKTDNERFFIRLSQAPLA
		3	TTGSGSLLSPDGSITFDDRSNLLVIQDEPR
			TTGSGSLLSPAGSITFDDRSNLLVIQDEPR
			TTGSGSLLSPVGSITFDDRSNLLVIQDEPR
			TTGSGSLLSSAGSITFDDRSNLLVIQDEPR
	OmpP1	1	GSASQRNVVPG
			GSASERNVVPG
			GSASARNVVPG
			GSASQRNVIPG
		2	EYDDSYDAGIFGGK
			KYDDSYDAGIFGGK
			KYDDSYDAGVFGGK
			EYGDSYNAGIFGGK
			EYGDSYNAGVFGGK
		3	SKDKSVVSLQDRA
			SQDKSVVSLQDRA
			SKDTSVVSLQDRA
			SKDKSVVSLQDKA
			SKDTSVVSLQDSA
		4	KVDIDFTDRTATS
			KVDIDFTDRTASS
			KVDIDFADRTATS
		5	WSRLTKLHASFEDGKKAFDKELQYS
			WSRLTKLNASFEDGKKAFDKELQYS
			WSRLTKLHASFENGKKAFDKELQYS
			WSRLTRLYASSENGKKAFDKELQYS
			WSRLTKLNANFEDGKKAFDKELQYS
			WSRLTKLHASYENGEKAFDKELQYS
			WSRLTKLHASFEDGKKAFEKELQYS
		6	DQAASRHHRSAAIPDTDRT
			DQAASRHQRSAAIPDTDRT
			DQAASRHQRSAAIPDTNRT
		7	TTANYTSQAHA
			STANYTSQAHA
			ATANYTSQAHA
			TNANYTSQAHA
	Pal	1	KVLVEGNTDERGTPEYNIALGQRRADAVKGYL
		2	GKGVDAGKLGTVSYGEEKPAVLGHDEAAYSKNRRAVLAY
	PilF	1	TISKQLSAVIFPFIFSACVSQS
		2	LSYLQQNNPQLAKINLDKALQHDKNYYLVHS
			LSYLQQNNPQLAKINLDKALLHDKNYYLVHS
			LSYLQQNNPQLAKINLDNALQHDKNYYLVHS
		3	REYEIAVKLNHKQGDVHNNFGTFLCSQKKFEQAQQQ
			REYEIAVNLNHKQGDVHNNFGTFLCSQKKFEQAQQQ
			REYEIAVNLNYKQGDVHNNFGTFLCSQKKFEQAQQQ
		4	MDIYQQTLEKLRQIDGKRAEKFNSLK
			MDIYQQTLEKLRQINGKRAEKFNSLK
	OapB	1	QKMQVEKVDKALQKGEADRYLCQDD
		2	SEKLTLMISERGKNYANIRWMWQERDDFSTLKTNLGE
			SEKLTLMISERGKNYANIRWMWQERDDFSMLKTNLGE
	OapA	1	QTNFQQRKEPTFG
		2	TEENISAVDEEI
		3	VEKAEKPILAQPEKWK
		4	LPAKHRRLFM
		5	VLVILLIIFFALKPSSDTVESFTQSNSNE
		6	FRDNQLNISDVNAMSKA
		7	GAGNVLSSFKSGDKVTVSVNNQGRVNEMRLSN
			GAGNVLSNFKSGDKVTVSVNNQGRVNEMRLSN
	PilA	1	VSELLQASAPYKADVELCVYST
			VSELLQASAPYKSDVELCVYST
	HxuB	1	NQGNKYTGRY
		2	TANYLDYKLGGNFKSLQSQ
			TANYLHYKLGGNFKSLQSQ
		3	QQAVYAKQKRK
			QQAVNVKQKRK
			QQAVYVKQKRK
			QQAVTVKQKRK
			QQAVSVKQKRK
			QQAATAKQKRK
			QQAVDAKQKRK
		4	GNLANQTSEK
			GNLANQTNEK
			GNLANQTSEQ
			GNLANQTNEQ
			GNLANQTNET
			GNLANQTNER
		5	QFADKTLESSQKMLLGGLS
			QFADKNLESSQKTLLGGLS
			QFADKNLESSQKMLLGGLS
		6	KPLDNNINNADKHQ
			KPLDNNIDNADKHQ
			KPLDNNIDNTDKHQ
	HxuC	1	LYNNKTIEKEQRKV
		2	DHYDTSSKTVKYKD
		3	APSMQERFVSGAHFG
		4	KGKDKDSGEALSNIAAS
			RGKDKDSGEALSNIAAS
		5	ENLFDRKYQPAFSLMEGTGRN
			ENLFDKKYQPAFSLMEGTGRN
			ENLFDRKYQPAFSLIEGTGRN
		6	DAKFRADPYNANS
			DAKFRAEPYNANS
		7	RVPKDHSVTYPSY
			RVPKDHAVTYPSY
		8	KQTAPSNNEVEVELTWEQI
			KQTAPSNNEVEVELTWEKI
			KQTAPGNNEAKVELTWEQI
		9	VPKDHAVTYPSY
			VPKDHGVTYPSY
	NlpB	1	MRRDGIIFTPNVSDKQYYTSERLNRIV
			MRRDGIIFTPNISDKQYYTSERLNRIV
		2	GCSSNPETLKASNDSFQKSEASIPHFSPLATGGVQ
			GCSSNPETLKATNDSFQKSEASIPHFSPLATGGVQ
			GCSSNPETLKATNDSFQKSETSIPHFSPLATGGVQ
			GCSSNPETLKATNDSFQKSETNIPHFSPLATGGVQ
			GCSSNPETLKATNDSFQKSETSIPHFSPLATGGVQ
		3	LPKADDAYSLPNIEVKKRGDIDIR
			LSKADDAYSLPNIEVKKRGDIDIR
			LPKADNAYSLPNIEVKKRGDIDIR
			LPKADDSYSLPNIEVKKRGDIDIR
		4	PLAIIQNSITKFDGERSLIVYPKQ
	Hap	1	QDKRRYDSDAFRAYQQKTNLR
			QDKRRYDSDAFRAYQQKANLR
		2	VDVSNANVQTTVN
		3	LQQSFGRYW
			LQQPFGRYW
	NTHI0353	1	SVGDGIIAKDFTRDKSQNDFTSFVSGDYVWNVDSGL
			SVGDGIIAKDFIRDKSQNDFTSFVSGDYVWNVDSGL
	MltF	1	WQLAYRKNENRPKNLGNVKKDIYISNNLA
		2	SIVNYHRVQENQTTNDNTNNESAVKNLEE
			SIVNYHRVQENQTTNDNANNESAVKNLEE
			SIVNYHRVQENQIINDNASNESAVKNLEE
			SIVNYHRVQENQTINDNASNESAVKNLEE
	NucA	1	TGSAMPGGSANRIPNKAGSNPEGSIA
		2	YVAGGKDGYKTFGKLFNDPKYEGVD
			YVAGGKDGYKTFGKLFNDPKYEGID
		3	LPDAESFIKFMKKHPHFEAY
	OmpE	1	SGYIRLVKNVNYYIDSESIWVDNQEPQIVHFD
			SGYVRLVKNVNYYIDSESIWVDNQEPQIVHFD
			SGYIRLVKNVNYYIDSESIVDNQEPQIVHFD
			SGYIRLVKNVNYYIDSESIWVDNQESQIVHFD
		2	GLYVYPEPKRYARSVRQYKILNCANYHLTQ
		3	DFYDEFWGQGLRAAPKKQKHTLSLTPDTTLYNAAQIICANYG
			DFYDEFWGQGLRAAPKKKHTLSLIPDTTLYNAAQIICANYG
	BamD	1	ASVNELYTKGTTSLQEGS
		2	YSEAIRYLKATTERFPGS
			YSEAIRYLKATTERFPSS
		3	QDYTQVLLMVDSFLHQF
			QDYTQVLLTVDSFLHQF
		4	NQAYAVYMAGLTNAATGDNFIQDFF
			NQAYAVYMAGLTNAATGDNVIQDFF
		5	ETTSMRTAFSNFQNLVR
		6	QDALARMAYIKDALARHELEIAKFY
		7	WVAVANRVVGML
		8	TKATYEGLFLMQEAYEKM
		9	ANDTQKIIDANKDKTFAPIEKPNEPDLKVPAV
			ANDTQKIIDANKDKTFSPIEKPNEPDLKVPAV
	YajG	1	SNAWVTVDVREFGTQVEQGNLRYKLNTKIQ
			SNAWVTVDLREFGTQVEQGNLRYKLNTKIQ
			SNAWVTVDVHEFGTQVEQGNLRYKLNTKIQ
			SNAWVTVDVREFSTQVEQGNLRYKLNTKIQ
			SNAWVTVDVREFATQVEQGNLRYKLNTKIQ
		2	VYVQGAKGSYNKSFNVTHSQEGVFNAGNDEI
			VYVQGAKGSYNKSFNVTRSQEGVFNADNDEI
			VYVQGAKGSYNKSFNVTHSQEGVFNADNDEI
			VYVQGAKGSYNKSFNVTHSQEGVFNAENDEI
		3	TFNDIVNNIYQDQEVAAAINQYSN
			TFNDIVNNIYQDQEVAVAINQYSN
	OmpP2	1	ITSAEDKEYGV
			ITTAEDKEYGL
			ITTAEDKEYGV
	MltA	1	CTSNTKNTQIPTTPNGSDPQQFGAKYTNRTYQQTA
			CTSNTKNTQIPTTSNGSDPQQFGAKYTNRTYQQTA
			CTSNTKNTQIPTTLNGSDPQQFGAKYTNRTYQQTA
			CTSNIKNIQIPTTLNGSDPQQFGAKYTNRTYQQAA
		2	SNIKNYSSKLSTNFYDNYEKITNWVL
			SNIKIIQVNFPPIFTYNYEKITNWVL
		3	SDSMLENFLLGVQGSGYVDF
		4	YTAIGRLLVEDGEI
		5	SIQAIREWGNRN
			SIQAIREWSNRN
		6	RAGHIAGLSKHYGRVWVL
	Ycct	1	LAIDGQKASKSLGKAKTFTVDDTQNHQVVVRL
			LAIDGQKASKSLGKAKTFTIDDTQNHQVVVRL
			LAIDGQKASKSLGKAKTFTVDDTQSHQVVVRL
			LVIDGQKAAKSLLKNTKTFNVSDTKHQVVVRL
		2	IRNLDSGDKFNQMPNITVKTKSGNAISA
			IRNLDSGDKFNEMPNITVKTKSGNAISA
	LppC	1	ARIEMDKNLTDVQRRQDNIDKTWAL
			ARIEMDKNLTDVQRHQDNIDKTWAL
		2	CYYGLSPEDEAESAANKMWNDGVRNPL
		3	DIPFFKDTNSPQYHKLAKSTGGEYQLMR
		4	LSADTNCNVERDMTWYQYQDGAI
	Spr	1	QLTGLINNLEKDNRTGIFHKVRTNRSSALMG
		2	FGIELPRSTAEQRHLGRKINKSELKKGDLVFF
			FGIELPRSTAEQRHLGRKINKSELKRGDLVFF
		3	GQGVTISSLDEKYWARTYTQ
	NTHI1930	1	VPAIFSSQTLLGKNATTQAFFDI
			VPTIFSSQTLLGKNATTQAFFDI
			VPAIFSSQTLLEKNATTQAFFDI
			VPAIFSSQTLLGKNAATQAFFDI
		2	GNAELKLASGQYHNEQSKTDFDWSNVVLN
			GNAELKLASGQYHNEQSKADFDWSNVVLN
			GNAELKLASGQYHNEQSKAELDWSNVVLN
			GNAELKLASGQYHNEQSKADFDWSNIILN
			GNAELKLASGQYHNEQSKADFDWSNIVLN
		3	KTNLDELHINGNNLGKVTNNVEFNHIDGNA
			KTNMDELHINGKNLGKFTNNLELNHIDGNA
			KTNLDELHINGNNLGKVSNNVEFNHIDGNA
		4	VQKLQQAGMIIANNQPQIKFTPLSISDEKGK
			VQKLQQAGMEIANNQPQIKFTPLSISDEKGK
			VQKLQQAGMEIANNQSQIKFTPLSISDEKGK
			VQKLQQAGMVIANNQAQIKFTPLSISDEKGK
			VQKLQQAGMTIANNQPQIKFTPLSISDEKGK
			VQKLQQAGMAIANNQPQIKFTPLSISDEKGK
			VQKLQQAGMLIANNQPQIKFTPLSISDEKGK
			VQKLQQAGMIIANNQLQIKFTPLSISDEKGK
		5	LENNDLKLNGKPIPEEQ
			LENNELKLNGKPIPEEQ
	TdeA	1	QRRVDISTNSAISHK
			QRRVDTSTNSATSHK
		2	ASTVGTALHNP
			ASTIGTALHNP
	Lpp	1	VTGCANTDIFSGDVYSASQAKEARSITYGTIV
			VTGCANTDVFSGDVYSASQAKEARSITYGTIV
			VAGCTNTDIFSGDVYSASQAKEARSITYGTIV
		2	IEEKMSQVNGAELVIKKDDGQEIVV
			IEEKVSQVNGAELVIKKDDGQEIVV
	LolB	1	ISPTERFSSRFEWQYQNPKSYTLKL
			ISPKERFSSRFEWQYQNPKSYTLKL
			ISPTERFSSHFEWQYQNPKSYTLKL
		2	IQMHQSGMTISDNNGNQQYAANAKQLLQE
			IQMHQSGMTISDNNGNQQSADNAKLLLQE
			IQMNQSGMTISDNNGNQQSADNAKLLQE
			IQMHQSGMTISDNNGNQQYAANSKQLLQE
		3	DGSQWTADYLTYHSNNSMPENILL
	NTHI1387	1	EFSVQNSPHLPSRDTIYFEDGRDYFSYKEPIEQASR
			EFSVQKSPHLPSRDTIYFEDGRDYFSYKEPIEQASR
			EFSVQNSPYLPSRDTIYFEDGRDYFSYKEPIEQASR
			EFSVQNSPYLPSRDTIYFEDGRDYFSYQEPIEQASR
			EFSVQNSPYLPSRDTIYFEDGRDYFSYQEPIEQVSR
			EFSVQNSPYLPSRDTIYFEDGRDYFSYKEPIEQVSR
		2	LLFETSEKSRYTELSTSNKIQQWAEEQGLDK
			LLFETSEKSRYTELSTSNKIQQWAEKQGLDK
			LLFETSEKSRYTELSATNKIQQWAEEQGLDK
			LLFETSEKSRYTELSSTNKIQQWAEEQGLDK
		3	LYNDDYSVAVLDFLVNKIEQE
	OlpA	1	THHGKVDGTKIQ
		2	NQFKYTNRAEQKFKSSSDIKLGY
			NQFKYTNRAEQNFKSSSEIKLGY
			NQFKYTNRAEQKFKSSSDIELGY
			NQFKYTNRTEQKFKSSSDIKLGY
	OmpU	1	SWDYQKSTSNHAFYRYDKNR
		2	FNGNGKYYWDNKKYNE
		3	FQEKRWYAGGSSGTNTMKQYADK
			FKEKRWYAGGSSGTNTMKQYADK
		4	GKSRYKIRKHLDG
			GKSRYKTRKHLDG
			GESRYKIRKHLDG
		5	RENTQALDNAYQQK
		6	ANRAYREKDLIGIQQKNRE
			ANRVYREKDLIGIQQKNRE
			ANRVYREKDLIGIQQRNRE
		7	LNDDNLNNAPKSGTKI
	Tbp2	1	IPSLGGGMKLVA
			IPSLGGGMKLVV
		2	QKYVYSGLYYI
			QRYVYSGLYYI
			QQYVYSGLYYI
		3	EGTLEGGFYGP
			DGTLEGGFYGP
		4	SFGEADYLLI
		5	ACCSNLSYVKFG
			ACCKNLSYVKFG
			ACCNNLSYVKFG
		6	ATELGGYFTYNS
			ASELGGYFTYNS
	IgA1	1	NYSSEQYRRF
			NYSSSQYRRF
			NYSSSQYRHF
		2	GKINVNGYDFAYNVEN
			GKINVTRYDFAYNVEN
			GKINVNQYDFAYNVEN
			GKINVNQYDFAYNMEN
			GKINVDRYDFAYNVEN
	NTHI1140	1	EQCVYPNLTRILQQHFSKEDSYIHSQYVFFYPLEKIIGEQYVKIIQ
		2	VKGQYKNGMVEVQKNEDGTPKNSDGIATNQNKFF
			VKGQYKNGMVEMQKNEDGTPKNSDGIATNQNKFF
			VKGQYKNGMLEVQKNEDGTPKNSDGIATNQNKFF
		3	DEKSMNYASYQFKKFRT
	YcfL	1	NLTYSTKPILNITS
		2	QKSAVIKNKS
		3	LYWYDHLGVTQ
		4	WENQQESYSAQF
		5	LKPQEQKSIDLTKPTVESKNYRLYLK
			LKPQEEKSIDLIKPTVESKNYRLYLK
			LKPQEEKSIDLIKPTAESKNYRLYLK
	LptE	1	QQSVTMPNEWRTLALESDDSYNDFTVIMRRKLQENQVN
		2	PILRINKQITSDQVASIFKHGREAEK
		3	RLANGESYPINAKVNRTFFDNARAA
			RLTNGESYPINAKVNRTFFDNARAA
			RLTNGESYPVNAKVNRTFFDNARAA
		4	EVIWNDMREQVARQLIVKIIALQNQIK
	BamA	1	ENYDNSKSDTSS
		2	FALEYNRNLYIQSMKFKGNGIKTN
		3	GFGNKRLPFYQTYTAGGIGSLRGFAYGSIGPNAIY
		4	IKKYENDDVEQF
		5	KLPDYGKSSR
			SLPDYGKSSR
			DLPDYGKSSR
		6	SSDVIGGNAI
			SSDVVGGNAI
	SmpA	1	DVPQGNYLEATTVAQVKEGM
		2	LVDPYNSQTWYYVFLQQRAYETPVQHT
			LIDPYNNYTWYYVFLQQRAYETPVQHT
			LIDPYNNYTWYYVFLQQHAYETPVQHT
			LIDPYNNYTWYYVFLQQRAYETPAQHT
		3	TETHLDKPLPQVSQQGENNTIIETGEKPKSSWWK
			TETHLDKPLPEVSQQGENNTIIETGEKPKSSWWK
			TETHLDKPLPQVSQQDENNTIIETGEKPKSSWWK
	MltC	1	DTQGLDILTGQFSHNID
		2	LVASRKDYVKYTDSFYTRSHVS
		3	VHTLLMGADAKGIDL
		4	ANHVEVRARKYLPLIRKAAQR
		5	GIDESLILGIMQTESSFNP
		6	VFTMKGKGGQPSTRYLYDPANNIDAGVSYLW
			VFTMKGKGGQPSTRYLYDPTNNIDAGVSYLW
			VFAMKGKGGQPSTRYLYDPTNNIDAGVSYLW
		7	NPTSKRFAMISAYNS
		8	AGAVLRVFDNDK
		9	DTAIYKINQMYPEQVYRILTT
		10	SSQARNYLLKVDKAQK
	LptD	1	DRRRSGLLIPSAGTSN
			DRRRSGLLIPSAGTSS
			DRRRSGLLIPNAGTSN
		2	GKVAGEYLGKDRYSEYASDNRKR
			GKVAGEYLGKVRYSEYASDNRKR
			GKVAGEYLGGDRYSEYASNNRKR
		3	TRVSDKRYFNDFDSIYGRSTD
			TRVSDKRYFDDFDSIYGRSTD
			TRVSDKRYFNDFDSVYGRSTD
		4	HQFQIFDDIVNIGP
			RQFQIFDDIVNIGP
		5	QAVRFDNDSELMPTA
			QAVRFDNDSKLMPTA
		6	TRYEQKKGSGKNAEDVQKTVNRVIPQ
			TRYEQKKGSGKNAKDVQKTVNRVIPQ
		7	YLYRPYRNQSNIGSTLNNDYLGF
			YLYRPYRNQSNIGSTLNNEYLGF
		8	SNSRIDENPANKTPTSSA
		9	DTHTNSTSLANTSLEYNPEKNNLIQLNYRYVNQEYIDQNLGKSANAYQQDIQQ
			DTHTNSTSLANTSLEYNPEKNNLIQLNYRYSNQEYIDQNLGKSANAYQQDIQQ
		10	VGVKRNVTNHQNQTRNEI
	TpsA	1	EGEKENDTNTR
		2	SFTQADITDKTLLLYPTVGFT
			SFIQADITDKTLLLYPTVGFT
			SESSFIKVQAS
		3	LHTKDIEKIPPT
			LHTKYIEKIPPT
			LHTKGIEKIPPT
		4	NKNGKLVGGSRLL
			NRNGKLVGGSRLL
		5	IRDKDNSKNI
	TpsB	1	EPLKSAGKEILPASDVDL
			EPLKSDGKEILPASDVDL
			EPLKSDGKEILPESDVDL
			EPLKSAGKEILPESDVDL
			EPLKSSGKEILPESDVDL
		2	LKKSTALSLKTKGV
			LKKSTALSVKTKGV
		3	AKGQYTFVNTMTPLKINDVTLKLTGDLLNYHAE
			AKGQYTFVNTMAPLKINDVTLKLTGDLLNYHAE
			AKGQYTFVNTMMPLKINDVTLKLTGDLLNYHAE
			AKGQYAFVNTMTPLKINDVTLKLTGDLLNYHAE
			AKGQYAFVNTMAPLKINDVTLKLTGDLLNYHAE
			AKGQYSFVNTMAPLKINDMTLKLTGDLLNYHAE
		4	SLDGKSEFVGTANWKEGANWDIQADLEKMN
			SLDGKSEFVGTVNWKEGANWDIQADLEKMN
			SLDGKSEFVGNANWKNSTDWDIQADLEKMN
			SLDGKSEFVGTVNWKEGANWDIQADLEKMN
			SLDGKSEFAGNANWKNGANWDIQADLEKMN
		5	FFVPVMPATLSGKL
			FFVPVMPAILSGKL
		6	SRGFAGSQGWQVEV
			SRGFADSQGWQVEV
		7	PNLRGLWSDLK
		8	LQGFQLAKASIKGHINN
		9	HLLDLDLSGDEQ
		10	QGNIPFQFKRVNLDL
		11	HLAFSQKLDYRTF
		12	IPKLTLNADIQNNNLVLKT
		13	INVHNQGRIVGDI
			INLHNQGRIVGDI
		14	IANQLLTQGESVNG
			IANQLLTSGESVNG
		15	GNLEKPLLNG
		16	IRTKLKSMPVNI
		17	NNFNVDIPSMAK
		18	RIKIDSLPDTAEPVSEDEVILNGPHKSKEE
			RIKIDSLPDTAEPVSEDEIILNGPHKSKEE
		19	TKGRYASFGQD
		20	KITAGVRVIGIADSPEVTIFSEPSKSQDQALSYLLTGRSLESSG
			KITAGVRVIGIADSPEVTIFSEPSKPQDQALSYLLTGRSLESSG
		21	GISKSGKLVGSIGEVFGIQDLNLGTSGVGDKSKVTVSGNIT
		22	FQSVSSTNQVF
	Hel	1	TMLDNSPYAGWQVKNNKPFDGKDWTRW
		2	VGDNLDDFGNTVYGKLNADRRA
			VGDNLDDFGNSVYGKLNADRRA
		3	GEYRALAYQAYNAAKVAFD
			GEYKALAYQAYNAAKVAFD
		4	VEFNNYVNSHKGKVFY
			VEFNNYVNSHNGKVFY
		5	EKAGTIDDMKRLG
		6	SAKAARFAEIEKQGYEI
		7	ANMQLQQQAVLGLNWMQ
		8	MLPNANYGGWEGGLAEGYFKKD
		9	TQGQIKARLDAV
			TQGQIKARLDAI
	a: Name of the protein target, hypothetical proteins denoted by locus designation in the 86-028NP genome annotation.
	b: Peptide number
	c: Sequence variants of each peptide.
