# Supplementary material for: Antisera Against Certain Conserved Surface-Exposed Peptides of Nontypeable Haemophilus influenzae Are Protective
Source: PLoS One. 2015 Sep 21;10(9):e0136867. doi: 10.1371/journal.pone.0136867 (PMC4577129; doi:10.1371/journal.pone.0136867)
Supplement: S2 Table — (XLSX) [file pone.0136867.s002.xlsx]

## Sheet: Sheet1
	Table S2. External peptides with 100% conservation.
	Protein a	peptide # b	Sequence c
	NTHI1140	1	EQCVYPNLTRILQQHFSKEDSYIHSQYVFFYPLEKIIGEQYVKIIQ
	TpsB	21	GISKSGKLVGSIGEVFGIQDLNLGTSGVGDKSKVTVSGNIT
	Pal	2	GKGVDAGKLGTVSYGEEKPAVLGHDEAAYSKNRRAVLAY
	LptE	1	QQSVTMPNEWRTLALESDDSYNDFTVIMRRKLQENQVN
	BamA	3	GFGNKRLPFYQTYTAGGIGSLRGFAYGSIGPNAIY
	Pal	1	KVLVEGNTDERGTPEYNIALGQRRADAVKGYL
	Spr	1	QLTGLINNLEKDNRTGIFHKVRTNRSSALMG
	OmpE	2	GLYVYPEPKRYARSVRQYKILNCANYHLTQ
	OapA	5	VLVILLIIFFALKPSSDTVESFTQSNSNE
	MltF	1	WQLAYRKNENRPKNLGNVKKDIYISNNLA
	LppC	3	DIPFFKDTNSPQYHKLAKSTGGEYQLMR
	LppC	2	CYYGLSPEDEAESAANKMWNDGVRNPL
	LptE	4	EVIWNDMREQVARQLIVKIIALQNQIK
	Hel	1	TMLDNSPYAGWQVQNNKPFDGKDWTRW
	NucA	1	TGSAMPGGSANRIPNKAGSNPEGSIA
	LptE	2	PILRINKQITSDQVASIFKHGREAEK
	OapB	1	QKMQVEKVDKALQKGEADRYLCQDD
	BamD	6	QDALARMAYIKDALARHELEIAKFY
	NlpB	4	PLAIIQNSITKFDGERSLIVYPKQ
	LolB	3	DGSQWTADYLTYHSNNSMPENILL
	BamA	2	FALEYNRNLYIQSMKFKGNGIKTN
	LppC	4	LSADTNCNVERDMTWYQYQDGAI
	PilF	1	TISKQLSAVIFPFIFSACVSQS
	MltC	2	LVASRKDYVKYTDSFYTRSHVS
	Hel	8	MLPNANYGGWEGGLAEGYFKKD
	NTHI1387	3	LYNDDYSVAVLDFLVNKIEQE
	MltC	4	ANHVEVRARKYLPLIRKAAQR
	MltC	9	DTAIYKINQMYPEQVYRILTT
	NucA	3	LPDAESFIKFMKKHPHFEAY
	MltA	3	SDSMLENFLLGVQGSGYVDF
	Spr	3	GQGVTISSLDEKYWARTYTQ
	SmpA	1	DVPQGNYLEATTVAQVKEGM
	MltC	5	GIDESLILGIMQTESSFNP
	TpsB	12	IPKLTLNADIQNNNLVLKT
	BamD	1	ASVNELYTKGTTSLQEGS
	BamD	8	TKATYEGLFLMQEAYEKM
	MltA	6	RAGHIAGLSKHYGRVWVL
	LptD	8	SNSRIDENPANKTPTSSA
	LptD	10	VGVKRNVTNHQNQTRNEI
	OapA	6	FRDNQLNISDVNAMSKA
	BamD	5	ETTSMRTAFSNFQNLVR
	NTHI1140	3	DEKSMNYASYQFKKFRT
	MltC	1	DTQGLDILTGQFSHNID
	LppB	1	NVGGAWQPEIQKNSLPT
	TpsB	8	LQGFQLAKASIKGHINN
	Hel	7	ANMQLQQQAVLGLNWMQ
	Hel	6	SAKAARFAEIEKQGYEI
	OapA	3	VEKAEKPILAQPEKWK
	OmpU	1	LNDDNLNNAPKSGTKI
	OmpU	2	FNGNGKYYWDNKKYNE
	MltC	10	SSQARNYLLKVDKAQK
	HxuC	3	APSMQERFVSGAHFG
	MltC	3	VHTLLMGADAKGIDL
	MltC	7	NPTSKRFAMISAYNS
	TpsB	10	QGNIPFQFKRVNLDL
	HxuC	1	LYNNKTIEKEQRKV
	MltA	4	YTAIGRLLVEDGEI
	OmpU	5	RENTQALDNAYQQK
	ycfL	1	NLTYSTKPILNITS
	LppB	12	RYKGKSVDPVRYLP
	HxuC	2	DHYDTSSKTVKYKD
	OapA	1	QTNFQQRKEPTFG
	Hap	2	VDVSNANVQTTVN
	TpsB	11	HLAFSQKLDYRTF
	Hel	5	EKAGTIDDMKRLG
	BamD	7	WVAVANRVVGML
	OlpA	1	THHGKVDGTKIQ
	ycfL	4	WENQQESYSAQF
	OapA	2	TEENISAVDEEI
	BamA	1	ENYDNSKSDTSS
	BamA	4	IKKYENDDVEQF
	MltC	8	AGAVLRVFDNDK
	TpsB	9	HLLDLDLSGDEQ
	TpsB	16	IRTKLKSMPVNI
	TpsB	17	NNFNVDIPSMAK
	YcfL	3	LYWYDHLGVTQ
	TpsA	1	EGEKENDTNTR
	TpsB	7	PNLRGLWSDLK
	TpsB	19	TKGRYASFGQD
	TpsB	22	FQSVSSTNQVF
	OapA	4	LPAKHRRLFM
	HxuB	1	NQGNKYTGRY
	Tbp2	4	SFGEADYLLI
	YcfL	2	QKSAVIKNKS
	TpsA	5	IRDKDNSKNI
	TpsB	15	GNLEKPLLNG
	a, Protein Name, where considered hypothetical the locus of the CDS from NTHi 86-028NP is listed.
	b, Peptide number based on the sequences listed in Table S1.
	c, Peptide sequence considered to be externally exposed based on the molecular modelling data.
